# Supplementary material for: Using Measles Outbreaks to Identify Under-Resourced Health Systems in Low- and Middle-Income Countries: A Predictive Model
Source: Vaccines (Basel). 2025 Mar 30;13(4):367. doi: 10.3390/vaccines13040367 (PMC12031049; doi:10.3390/vaccines13040367)
Supplement: Supplementary file 1 [file vaccines-13-00367-s001.zip]

Archive with 1 entries (1 files):
- vaccines-3478060-supplementary.xlsx
