# Supplementary material for: Using Measles Outbreaks to Identify Under-Resourced Health Systems in Low- and Middle-Income Countries: A Predictive Model
Source: Vaccines (Basel). 2025 Mar 30;13(4):367. doi: 10.3390/vaccines13040367 (PMC12031049; doi:10.3390/vaccines13040367)
Supplement: Supplementary file 1 [file vaccines-13-00367-s001.zip › vaccines-3478060-supplementary.xlsx]

## Sheet: Sheet1
id	outbreak_country	outbreak_WHO_region	outbreak_status	outbreak_start_year	outbreak_end_year	outbreak_duration_years	num_cases_total	num_cases_epi_clinical_lab	population_size_start_year	incidence_total	incidence_epi_clinical_lab	year_before_outbreak	prop_facility_births_measurement_year	prop_facility_births	nurses_midwives_measurement_year	nurses_midwives	health_expenditure_year	health_expenditure	gini_coefficient_year	gini_coefficient	num_refugees_asylum_year	num_refugees_asylum	population_size_prev_year	prop_refugees_asylum
38	Afghanistan	Eastern Mediterranean Region	past	2012	2012	1	8172	2787	30466479	268.229	91.4776	2011-01-01	2011	32.9	2009	6.3	2011	2.94			2011	3063	25442944	0.000120387
5	American Samoa	Western Pacific Region	past	2019	2019	1	31		47321	655.1	0	2018-01-01											50448	0
16	Bangladesh	South-East Asian Region	past	2017	2018	2	3091	6264	161793964	9.55227	19.358	2016-01-01	2014	37.4	2016	2.61	2016	7.87	2016	32.4	2016	276203	159784568	0.0017286
9	Bangladesh	South-East Asian Region	past	2019	2020	2	17457	8237	165516222	52.735	24.8828	2018-01-01	2018	49.4	2018	3.91	2018	9.38	2016	32.4	2018	906679	163683958	0.00553921
11	Bosnia and Herzegovina	European Region	past	2015	2015	1	4583	1677	3524324	1300.39	475.836	2014-01-01	2012	99.7	2014	59.79	2014	346.4	2011	33	2014	6890	3571068	0.00192939
31	Brazil	Region of the Americas	past	2011	2011	1	7492	43	188820682	39.6779	0.227729	2010-01-01	2010	99	2004	37.14	2010	402.4	2009	53.7	2010	5198	188820682	2.75288e-05
53	Brazil	Region of the Americas	past	2013	2015	3	17139	1310	201721767	28.3212	2.1647	2012-01-01	2012	99	2004	37.14	2012	413.5	2012	53.4	2012	6106	199977707	3.05334e-05
64	Brazil	Region of the Americas	past	2018	2020	3	93504	39679	210166592	148.301	62.9326	2017-01-01	2017	99.1	2017	97.06	2017	391.2	2017	53.3	2017	95999	208504960	0.000460416
56	Burundi	African Region	past	2019	2021	3	1891	2181	11874838	53.0814	61.2219	2018-01-01	2017	83.9	2018	7.97	2018	5.72	2013	38.6	2018	77159	11493472	0.00671329
34	Cambodia	Western Pacific Region	past	2019	2019	1	676	684	16207746	41.7085	42.202	2018-01-01	2014	83.2	2018	6.95	2018	25.33			2018	0	16025238	0
33	Cameroon	African Region	past	2015	2016	2	9921	2147	23012646	215.555	46.6483	2014-01-01	2014	61.3	2011	9.37	2014	9.62	2014	46.6	2014	275858	22299585	0.0123705
63	Central African Republic	African Region	past	2013	2013	1	600	596	4802428	124.937	124.104	2012-01-01	2010	52.5	2009	2.4	2012	3.27	2008	56.2	2012	16618	4773306	0.00348144
78	Central African Republic	African Region	past	2019	2021	3	31004	7109	5209324	1983.88	454.889	2018-01-01	2019	52.5	2018	2.35	2018	3.08	2008	56.2	2018	7049	5094780	0.00138357
3	Chad	African Region	ongoing	2018	2023	6	28614	22106	15604210	305.623	236.111	2017-01-01	2015	21.7	2017	2.31	2017	4.65	2011	43.3	2017	412135	15085884	0.0273192
24	Chad	African Region	past	2011	2011	1	2683	8650	10365614	258.837	834.49	2010-01-01	2010	15.8	2006	1.82	2010	7.66	2003	39.8	2010	348036	10365614	0.033576
18	China	Western Pacific Region	past	2018	2019	2	7073	6914	1402760000	2.5211	2.46443	2017-01-01	2017	99.9	2017	26.97	2017	249.7	2017	39.1	2017	322405	1396215000	0.000230914
30	Colombia	Region of the Americas	past	2011	2011	1	3096	6	42772910	72.3823	0.140276	2010-01-01	2010	95.4	2010	8.75	2010	326.6	2010	54.6	2010	363	42772910	8.48668e-06
62	Colombia	Region of the Americas	past	2018	2019	2	9886	452	49276961	100.311	4.58632	2017-01-01	2016	96.9	2017	12.86	2017	351.9	2017	49.7	2017	785	48351671	1.62352e-05
7	Democratic Republic of Congo	African Region	ongoing	2013	2023	11	986507	1032662	73460021	1220.83	1277.95	2012-01-01	2010	74.9	2009	3.98	2012	2.2	2012	42.1	2012	66927	70997870	0.000942662
74	Democratic Republic of Congo	African Region	past	2011	2011	1	103000	133802	58381630	1764.25	2291.85	2010-01-01	2010	74.9	2009	3.98	2010	1.29	2004	42.2	2010	167253	58381630	0.00286482
67	Ecuador	Region of the Americas	past	2011	2012	2	2044	329	14009061	72.9528	11.7424	2010-01-01	2010	92	2010	16.62	2010	131.5	2010	48.8	2010	171096	14009061	0.0122132
71	Ethiopia	African Region	past	2011	2011	1	2902	3255	79691050	36.4156	40.8452	2010-01-01	2005	5.3	2009	2.48	2010	2.83	2010	33.2	2010	155302	79691050	0.0019488
26	Ethiopia	African Region	ongoing	2017	2023	7	42599	44906	108197950	56.2448	59.2908	2016-01-01	2016	26.2	2009	2.48	2016	6.17	2015	35	2016	793579	105293228	0.00753685
37	Fiji	Western Pacific Region	past	2019	2020	2	34	28	918465	18.5091	15.2428	2018-01-01	2013	98.7	2018	32.45	2018	149	2013	36.7	2018	17	918996	1.84984e-05
20	Georgia	European Region	past	2015	2015	1	430	431	3725276	115.428	115.696	2014-01-01	2014	99.9	2014	40.85	2014	101.9	2014	37.6	2014	2098	3719414	0.000564067
59	Georgia	European Region	past	2019	2019	1	3920	3918	3720161	1053.72	1053.18	2018-01-01	2018	99.4	2018	50.18	2018	131	2018	36.4	2018	2664	3726549	0.000714871
22	Guinea	African Region	past	2014	2014	1	4689	175	11333365	413.734	15.4411	2013-01-01	2012	40.3	2004	4.92	2013	3.7	2012	33.7	2013	8863	11055430	0.000801687
6	Guinea	African Region	past	2018	2022	5	31824	6465	12554864	506.959	102.988	2017-01-01	2016	57.2	2016	1.22	2017	5.07	2012	33.7	2017	5264	12240789	0.000430038
39	Guinea	African Region	past	2017	2017	1	5780	2036	12240789	472.192	166.329	2016-01-01	2016	57.2	2016	1.22	2016	4.78	2012	33.7	2016	5171	11930985	0.000433409
13	Iraq	Eastern Mediterranean Region	past	2019	2019	1	1222	3799	41563520	29.4008	91.4023	2018-01-01	2018	86.6	2018	19.36	2018	109.1	2012	29.5	2018	297031	40590700	0.00731771
40	Kazakhstan	European Region	past	2015	2015	1	2340	526	17542806	133.388	29.9838	2014-01-01	2013	99.8	2014	70.82	2014	268.5	2014	27	2014	720	17288285	4.16467e-05
12	Kazakhstan	European Region	past	2019	2019	1	13326	13326	18513673	719.792	719.792	2018-01-01	2015	99.3	2015	71.86	2018	165.8	2018	27.8	2018	758	18276452	4.14741e-05
4	Kenya	African Region	past	2010	2011	2	1046	2490	36925253	14.1637	33.7168	2009-01-01	2009	42.6	2009	3.95	2009	15.32	2005	46.5	2009	377877	36925253	0.0102336
42	Kiribati	Western Pacific Region	past	2019	2020	2	1	3	124241	4.02444	12.0733	2018-01-01	2009	65.9	2018	36.22	2018	142.5	2006	37			122261	0
46	Kyrgyz Republic	European Region	past	2015	2015	1	17779	17779	5956900	2984.61	2984.61	2014-01-01	2014	98.3	2014	59.75	2014	35.31	2014	26.8	2014	694	5835500	0.000118927
36	Kyrgyz Republic	European Region	past	2011					5218400			2010-01-01	2006	96.9	2010	55.83	2010	29.86	2010	30.1	2010	3010	5218400	0.000576805
77	Lebanon	Eastern Mediterranean Region	past	2018	2019	2	1171	1991	5950839	98.3895	167.287	2017-01-01	2000	99.9	2017	18.33	2017	314.7	2011	31.8	2017	1014197	6109252	0.16601
61	Madagascar	African Region	past	2018	2019	2	146277	234651	26846541	2724.32	4370.23	2017-01-01	2013	37.9	2013	2.9	2017	11.31	2012	42.6	2017	96	26169542	3.66839e-06
44	Malaysia	Western Pacific Region	past	2018	2018	1	1958	1981	32399271	60.4335	61.1434	2017-01-01	2014	98.9	2017	41.08	2017	191.8	2015	41.1	2017	151346	31975806	0.00473314
51	Mexico	Region of the Americas	past	2011	2011	1	6141	3	106886790	57.4533	0.0280671	2010-01-01	2007	80.2	2010	24.45	2010	270.8	2010	47.2	2010	1520	106886790	1.42207e-05
65	Mexico	Region of the Americas	past	2020	2020	1	2501	196	125998302	19.8495	1.55558	2019-01-01	2015	96.9	2019	28.8	2019	271.8	2018	46.7	2019	97968	125085311	0.000783209
19	Myanmar	South-East Asian Region	past	2019	2019	1	6546	5252	53040212	123.416	99.0192	2018-01-01	2016	37.1	2018	10.19	2018	8.95	2017	30.7	2018	0	52666014	0
1	Niger	African Region	past	2015	2015	1	5546	7693	20128124	275.535	382.202	2014-01-01	2012	29.8	2014	3.05	2014	7.14	2014	34.3	2014	77929	19372014	0.00402276
60	Nigeria	African Region	past	2016	2021	6	126844	83009	188666931	112.053	73.3294	2015-01-01	2013	35.8	2013	10.08	2015	15.83	2015	35.9	2015	1772	183995785	9.63066e-06
72	Nigeria	African Region	past	2011	2011	1	17428	18843	144329764	120.751	130.555	2010-01-01	2008	35	2010	13.36	2010	10.28	2010	35.7	2010	10553	144329764	7.31173e-05
2	North Macedonia	European Region	past	2011					2040228			2010-01-01	2006	98.2	2010	41.46	2010	182.8	2010	40.2	2010	1546	2040228	0.000757758
10	Pakistan	Eastern Mediterranean Region	past	2019	2019	1	1978	2066	223293280	8.85831	9.25241	2018-01-01	2018	66.2	2018	9.25	2018	13.7	2018	29.6	2018	1409178	219731479	0.00641318
69	Pakistan	Eastern Mediterranean Region	past	2012	2013	2	30906	16795	202205861	76.4221	41.5295	2011-01-01	2011	41	2011	3.91	2011	5.24	2011	29.7	2011	1704315	178069984	0.00957104
54	Papua New Guinea	Western Pacific Region	past	2017	2017	1	58	7	9114796	6.36328	0.767982	2016-01-01	2013	43	2010	4.8	2016	39.14	2009	41.9	2016	9545	8899169	0.00107257
23	Philippines	Western Pacific Region	past	2018	2020	3	75113	73184	108568836	230.616	224.693	2017-01-01	2017	77.7	2017	47.32	2017	45.63	2015	44.6	2017	722	106738501	6.76419e-06
8	Republic of Congo	African Region	past	2011	2011	1	687	315	3813323	180.158	82.6051	2010-01-01	2005	82.2	2010	4.21	2010	24.54	2005	47.3	2010	138617	3813323	0.0363507
25	Romania	European Region	past	2011					21193760			2010-01-01	2010	99.8	2010	57.5	2010	377.3	2010	35.5	2010	1391	21193760	6.56325e-05
76	Russian Federation	European Region	past	2015	2015	1	640	843	144096870	4.44146	5.85023	2014-01-01	2011	98.7	2014	132.5	2014	457	2014	39.9	2014	238783	143819667	0.00166029
15	Russian Federation	European Region	past	2019	2019	1	4171	4491	144406261	28.8838	31.0998	2018-01-01	2011	98.7	2018	85.27	2018	362.3	2018	37.5	2018	78743	144477859	0.000545018
28	Samoa	Western Pacific Region	past	2019	2020	2	5707	5698	211905	13465.9	13444.7	2018-01-01	2014	81.9	2018	23.27	2018	153.5	2013	38.7	2018	5	209701	2.38435e-05
47	Serbia	European Region	past	2015	2015	1	368	383	7095383	51.8647	53.9788	2014-01-01	2014	98.2	2014	78.86	2014	354.7	2014	40.5	2014	44188	7130576	0.00619697
29	Serbia	European Region	past	2018	2018	1	5076	5076	6982604	726.949	726.949	2017-01-01	2014	98.2	2016	71.91	2017	296.5	2017	36.2	2017	32346	7020858	0.00460713
75	Solomon Islands	Western Pacific Region	past	2014	2015	2	4563	0	597375	3819.21	0	2013-01-01	2007	84.5	2013	19.56	2013	61.24	2012	37.1	2013	5	582365	8.58568e-06
41	Somalia	Eastern Mediterranean Region	ongoing	2016	2023	8	59474	62724	14292847	520.138	548.561	2015-01-01	2006	9.4	2014	1.13					2015	18196	13763906	0.00132201
32	Somalia	Eastern Mediterranean Region	past	2014	2015	2	16500	17726	13309235	619.87	665.929	2013-01-01	2006	9.4	2006	0.9					2013	12303	12852485	0.000957247
66	South Sudan	African Region	past	2013	2014	2	2097	966	11106031	94.4082	43.4899	2012-01-01	2010	11.5					2012	46.3	2012	202613	10701604	0.018933
73	South Sudan	African Region	past	2016	2017	2	2884	1385	11066105	130.308	62.5785	2015-01-01	2010	11.5					2009	46.3	2015	263847	11194299	0.0235698
49	South Sudan	African Region	past	2018	2021	4	3785	4954	10395329	91.0265	119.14	2017-01-01	2010	11.5			2017	2.28	2016	44.1	2017	285300	10658226	0.0267681
48	Sudan	Eastern Mediterranean Region	past	2014	2016	3		6028	37003245	0	54.3015	2013-01-01	2010	20.5	2008	10.12	2013	16.85	2009	35.4	2013	170640	35990704	0.00474122
27	Sudan	Eastern Mediterranean Region	past	2019	2019	1	3659	3555	43232093	84.6362	82.2306	2018-01-01	2014	27.7	2018	11.4	2018	8.27	2014	34.2	2018	1095899	41999059	0.0260934
58	Tajikistan	European Region	past	2017	2017	1	550	654	8925525	61.621	73.273	2016-01-01	2012	76.5	2014	47.12	2016	15.95	2015	34	2016	3155	8725318	0.000361591
14	Thailand	South-East Asian Region	past	2019	2019	1	9383	5412	71307763	131.585	75.8964	2018-01-01	2016	98.6	2018	26.93	2018	195.4	2018	36.4	2018	103168	71127802	0.00145046
52	Tonga	Western Pacific Region	past	2019	2020	2	659	659	104951	3139.56	3139.56	2018-01-01	2012	98	2018	39.16	2018	146.1	2015	33.5			105150	0
43	Tunisia	Eastern Mediterranean Region	past	2019	2019	1	3644	4669	12049314	302.424	387.491	2018-01-01	2018	99.7	2017	24.33	2018	111.6	2015	32.8	2018	1311	11933041	0.000109863
21	Turkey	European Region	past	2019	2019	1	2892	2904	83481684	34.6423	34.7861	2018-01-01	2018	98.9	2018	29.81	2018	300	2018	41.9	2018	3993387	82809304	0.0482239
68	Uganda	African Region	past	2013	2013	1	177	7878	35273570	5.01792	223.34	2012-01-01	2011	57.4	2012	11.91	2012	8.35	2012	41	2012	225933	34273295	0.0065921
70	Ukraine	European Region	past	2017	2020	4	115543	115547	44831135	644.323	644.346	2016-01-01	2012	98.9	2014	66.56	2016	75.77	2016	25	2016	9828	45004673	0.000218377
55	Venezuela	Region of the Americas	past	2019	2019	1	1447	548	28971683	49.9453	18.915	2018-01-01	2013	98.9	2018	20.01	2018	85.22	1989	43.8	2018	67425	29825653	0.00226064
35	Vietnam	Western Pacific Region	past	2019	2019	1	5723	14156	95776716	59.7536	147.802	2018-01-01	2014	93.6	2016	14.54	2018	68.37	2018	35.7	2018	0	94914330	0
45	West Bank and Gaza/Occupied Palestinian Territory	Eastern Mediterranean Region	past	2019	2019	1	124	228	4685306	26.4657	48.6628	2018-01-01	2014	99.3	2018	19.53			2016	33.7			4569087	0
50	Yemen	Eastern Mediterranean Region	past	2019	2019	1	5847	1161	31546691	185.344	36.8026	2018-01-01	2013	29.8	2018	7.27	2015	6.45	2014	36.7	2018	273164	30790513	0.00887169
57	Yemen	Eastern Mediterranean Region	past	2011	2012	2	3800	4853	21966298	86.4961	110.465	2010-01-01	2006	23.5	2010	6.71	2010	14.52	2005	34.7	2010	192635	21966298	0.00876957
17	Zambia	African Region	past	2011	2011	1	5397	13234	11971567	450.818	1105.45	2010-01-01	2008	45	2010	7.2	2010	12.36	2010	55.6	2010	48177	11971567	0.00402429
